# Supplementary material for: Synthesis of Analcime and ZSM-5 Zeolite by Diatomite Without Organic Structure-Directing Agent and Adsorption Properties of Their Acid-Modified Samples on Toluene
Source: Nanomaterials (Basel). 2026 Jul 13;16(14):863. doi: 10.3390/nano16140863 (PMC13414642; doi:10.3390/nano16140863)
Supplement: Supplementary file 1 [file nanomaterials-16-00863-s001.zip]

Archive with 1 entries (1 files):
- nanomaterials-4403099-supplementary.pdf
